# Supplementary material for: New Peptide Based Fluconazole Conjugates with Expanded Molecular Targets
Source: Pharmaceutics. 2022 Mar 23;14(4):693. doi: 10.3390/pharmaceutics14040693 (PMC9026428; doi:10.3390/pharmaceutics14040693)
Supplement: Supplementary file 1 [file pharmaceutics-14-00693-s001.zip]

Archive with 1 entries (1 files):
- pharmaceutics-1612841-supplementary.pdf
